# Supplementary material for: Genome-wide association study of four yield-related traits at the R6 stage in soybean
Source: BMC Genet. 2019 Mar 29;20:39. doi: 10.1186/s12863-019-0737-9 (PMC6440021; doi:10.1186/s12863-019-0737-9)
Supplement: Supplementary file 1 — Table S1. The ecological distribution of 133 soybean landraces. (XLSX 14 kb) [file 12863_2019_737_MOESM1_ESM.xlsx]

## Sheet: Sheet1
		Additional file 1: Table S1 The ecological distribution of 133 soybean landraces
		Sequencing number	Unified code	Ecoregion	Province	Sample type
		P5C01	ZDD15357	The South region	Guizhou	landrace
		P5D01	ZDD03570	The Huanghuai region	Henan	landrace
		P5E01	ZDD11323	The South region	Jiangsu	landrace
		P5F01	ZDD20340	The South region	Anhui	landrace
		P5G01	ZDD06461	The South region	Jiangxi	landrace
		P2A01	ZDD10615	The Huanghuai region	Shanxi	landrace
		P2A02	ZDD14911	The South region	Guizhou	landrace
		P2A06	ZDD01983	The North region	Shannxi	landrace
		P2A07	ZDD03842	The Huanghuai region	Jiangsu	landrace
		P2A10	ZDD11624	The South region	Hubei	landrace
		P2A12	ZDD19293	The Huanghuai region	Shandong	landrace
		P2B01	ZDD10812	The Huanghuai region	Shanxi	landrace
		P2B02	ZDD12688	The South region	Sichuan	landrace
		P2B06	ZDD08697	The North region	Shannxi	landrace
		P2B08	ZDD17233	The South region	Guangxi	landrace
		P2B10	ZDD11703	The South region	Hubei	landrace
		P2B11	ZDD01629	The North region	Hebei	landrace
		P2C07	ZDD07088	The Northeast region	Heilongjiang	landrace
		P2C08	ZDD22207	The South region	Guangdong	landrace
		P2C09	ZDD08564	The North region	Shannxi	landrace
		P2C10	ZDD11951	The South region	Hubei	landrace
		P2C12	ZDD10186	The North region	shanxi	landrace
		P2D01	ZDD03916	The Huanghuai region	Jiangsu	landrace
		P2D02	ZDD15624	The South region	Guizhou	landrace
		P2D05	ZDD02892	The Huanghuai region	Shandong	landrace
		P2D06	ZDD08986	The North region	Shannxi	landrace
		P2D08	ZDD00638	The Northeast region	Jilin	landrace
		P2D09	ZDD08928	The North region	Shannxi	landrace
		P2D10	ZDD12836	The South region	Sichuan	landrace
		P2D11	ZDD08228	The North region	Hebei	landrace
		P2D12	ZDD07409	The Northeast region	Jilin	landrace
		P2E02	ZDD16846	The South region	Guangdong	landrace
		P2E04	ZDD12680	The South region	Sichuan	landrace
		P2E05	ZDD02913	The Huanghuai region	Shandong	landrace
		P2E08	ZDD07218	The Northeast region	Jilin	landrace
		P2E09	ZDD04092	The Huanghuai region	Jiangsu	landrace
		P2E10	ZDD14252	The South region	Jiangxi	landrace
		P2E12	ZDD04572	The South region	Jiangsu	landrace
		P2F01	ZDD17325	The South region	Yunnan	landrace
		P2F02	ZDD22145	The South region	Guangdong	landrace
		P2F04	ZDD03237	The Huanghuai region	Henan	landrace
		P2F05	ZDD02921	The Huanghuai region	Shandong	landrace
		P2F06	ZDD19027	The North region	Shannxi	landrace
		P2F09	ZDD05572	The South region	Hubei	landrace
		P2F11	ZDD19579	The North region	Gansu	landrace
		P2G01	ZDD17457	The South region	Yunnan	landrace
		P2G04	ZDD16954	The South region	Guangxi	landrace
		P2G06	ZDD03733	The Huanghuai region	Jiangsu	landrace
		P2G09	ZDD11575	The South region	Hubei	landrace
		P2G10	ZDD20532	The South region	Hubei	landrace
		P2G11	ZDD21030	The South region	Sichuan	landrace
		P2H01	ZDD17574	The South region	Yunnan	landrace
		P2H04	ZDD14409	The South region	Jiangxi	landrace
		P2H06	ZDD03741	The Huanghuai region	Jiangsu	landrace
		P2H10	ZDD22191	The South region	Guangdong	landrace
		P4A04	ZDD06378	The South region	Fujian	landrace
		P4A05	ZDD17767	The Northeast region	Heilongjiang	landrace
		P4B04	ZDD06438	The South region	Fujian	landrace
		P4B05	ZDD17989	The Northeast region	Jilin	landrace
		P4C05	ZDD19144	The Huanghuai region	Shandong	landrace
		P4D04	ZDD06543	The South region	Hunan	landrace
		P4D05	ZDD19464	The Huanghuai region	Shanxi	landrace
		P4E03	ZDD00310	The Northeast region	Heilongjiang	landrace
		P4E04	ZDD08018	The North region	Beijing	landrace
		P4F03	ZDD01683	The Huanghuai region	Hebei	landrace
		P4F04	ZDD12453	The South region	Sichuan	landrace
		P4F05	ZDD21440	The South region	Zhejiang	landrace
		P4G03	ZDD02315	The North region	Shannxi	landrace
		P4G04	ZDD16756	The South region	Guangdong	landrace
		P4H03	ZDD03868	The Huanghuai region	Jiangsu	landrace
		P4H04	ZDD17622	The South region	Yunnan	landrace
		P3A01	ZDD12908	The South region	Sichuan	landrace
		P3A03	ZDD16282	The South region	Guizhou	landrace
		P3A09	ZDD12845	The South region	Sichuan	landrace
		P3B03	ZDD03947	The Huanghuai region	Jiangsu	landrace
		P3B09	ZDD13666	The South region	Sichuan	landrace
		P3C01	ZDD16771	The South region	Guangdong	landrace
		P3C07	ZDD13441	The South region	Sichuan	landrace
		P3C08	ZDD10359	The North region	Shanxi	landrace
		P3D01	ZDD16874	The South region	Hainan	landrace
		P3D03	ZDD04275	The Huanghuai region	Jiangsu	landrace
		P3D07	ZDD13560	The South region	Sichuan	landrace
		P3E02	ZDD16682	The South region	Guangdong	landrace
		P3E03	ZDD04620	The South region	Jiangsu	landrace
		P3E07	ZDD06358	The South region	Fujian	landrace
		P3E08	ZDD14505	The South region	Hunan	landrace
		P3F07	ZDD12322	The South region	Hubei	landrace
		P3F08	ZDD16675	The South region	Guangdong	landrace
		P3G02	ZDD14240	The South region	Jiangxi	landrace
		P3G06	ZDD16743	The South region	Guangdong	landrace
		P3H03	ZDD17375	The South region	Yunnan	landrace
		P3H06	ZDD12415	The South region	Sichuan	landrace
		P3H07	ZDD04959	The South region	Anhui	landrace
		P3H08	ZDD12436	The South region	Sichuan	landrace
		P1A04	ZDD21907	The South region	Jiangxi	landrace
		P1A05	ZDD00294	The Northeast region	Heilongjiang	landrace
		P1A06	ZDD08352	The Huanghuai region	Hebei	landrace
		P1A10	ZDD14228	The South region	Jiangxi	landrace
		P1A11	ZDD08650	The North region	Shannxi	landrace
		P1B03	ZDD00921	The Northeast region	Liaoning	landrace
		P1B04	ZDD14782	The South region	Hunan	landrace
		P1B06	ZDD08472	The Huanghuai region	Hebei	landrace
		P1B07	ZDD02990	The Huanghuai region	Shandong	landrace
		P1B10	ZDD20387	The South region	Hubei	landrace
		P1B12	ZDD02864	The Huanghuai region	Shandong	landrace
		P1C02	ZDD00610	The Northeast region	Jilin	landrace
		P1C03	ZDD00709	The Northeast region	Jilin	landrace
		P1C04	ZDD08190	The North region	Hebei	landrace
		P1C07	ZDD10539	The Huanghuai region	Shanxi	landrace
		P1C09	ZDD07370	The Northeast region	Jilin	landrace
		P1C10	ZDD22188	The South region	Guangdong	landrace
		P1C11	ZDD06475	The South region	Jiangxi	landrace
		P1D02	ZDD00603	The Northeast region	Jilin	landrace
		P1D03	ZDD01060	The Northeast region	Liaoning	landrace
		P1D04	ZDD08251	The North region	Hebei	landrace
		P1D06	ZDD10430	The Huanghuai region	Shanxi	landrace
		P1D09	ZDD07580	The Northeast region	Jilin	landrace
		P1D10	ZDD09279	The North region	Shannxi	landrace
		P1D11	ZDD01489	The Northeast region	Liaoning	landrace
		P1D12	ZDD02940	The Huanghuai region	Shandong	landrace
		P1E07	ZDD06067	The South region	Zhejiang	landrace
		P1E10	ZDD11092	The North region	Gansu	landrace
		P1E12	ZDD03013	The Huanghuai region		landrace
		P1F02	ZDD00698	The Northeast region	Jilin	landrace
		P1F03	ZDD01421	The Northeast region	Liaoning	landrace
		P1F05	ZDD03026	The Huanghuai region	Shandong	landrace
		P1F08	ZDD00326	The Northeast region	Heilongjiang	landrace
		P1F10	ZDD01720	The Huanghuai region	Hebei	landrace
		P1G06	ZDD18558	The Huanghuai region	Hebei	landrace
		P1G07	ZDD06803	The South region	Guangxi	landrace
		P1H03	ZDD06494	The South region	Jiangxi	landrace
		P1H05	ZDD03540	The Huanghuai region	Henan	landrace
		P1H09	ZDD05502	The South region	Hubei	landrace
