# Supplementary material for: Genome-wide association study of four yield-related traits at the R6 stage in soybean
Source: BMC Genet. 2019 Mar 29;20:39. doi: 10.1186/s12863-019-0737-9 (PMC6440021; doi:10.1186/s12863-019-0737-9)
Supplement: Supplementary file 2 — Table S2. qRT-PCR primers. (XLSX 9 kb) [file 12863_2019_737_MOESM2_ESM.xlsx]

## Sheet: Sheet1
		Additional file 2: Table S2 qRT-PCR primers
		Primer	Sequence (5'to3')
		Glyma.16G018100-F	GAAGAAACTCGGAAGAAG
		Glyma.16G018100-R	AGAGTAGAACGCTATGTCC
		Glyma.16G018200-F	TGACGCAGCATACTTACT
		Glyma.16G018200-R	ATCCCAGTGTCACATAGC
		Glyma.16G018300-F	GAGGCAGTTGGAAGGGCTAG
		Glyma.16G018300-R	TCAGCAGGGTCACGAAGC
		Glyma.05G243400-F	GGTAAAGGGAAAGACAGT
		Glyma.05G243400-R	TGAGATGCACCACTAATC
		Glyma.05G244100-F	TCCGTTTACTTTGGGTCG
		Glyma.05G244100-R	GTGCGTCAGGATCAGTCATA
		Glyma.05G245300-F	GCAGCGAGAAACTAAGAC
		Glyma.05G245300-R	TTAGAATGCTCCAGGTGA
