# Supplementary material for: Genome-wide association study of four yield-related traits at the R6 stage in soybean
Source: BMC Genet. 2019 Mar 29;20:39. doi: 10.1186/s12863-019-0737-9 (PMC6440021; doi:10.1186/s12863-019-0737-9)
Supplement: Supplementary file 3 — Table S3. Summary of the polymorphic markers on the 20 chromosomes of Glycine max. (XLSX 10 kb) [file 12863_2019_737_MOESM3_ESM.xlsx]

## Sheet: Sheet1
		Additional file 3: Table S3 Summary of the polymorphic markers on the 20 chromosomes of Glycine max
		Chromosome	Number of SNPs	Sequence length(Mb)	SNP density(kb/SNP)	Gene diversity	PIC
		Chr.01	4068	56.79	13.96	0.37	0.31
		Chr.02	4793	48.55	10.13	0.38	0.32
		Chr.03	3907	45.71	11.69	0.38	0.32
		Chr.04	4134	52.38	12.67	0.34	0.29
		Chr.05	3391	42.2	12.44	0.39	0.32
		Chr.06	4759	51.32	10.78	0.37	0.31
		Chr.07	3808	44.6	11.71	0.38	0.32
		Chr.08	4872	47.66	9.78	0.37	0.31
		Chr.09	4471	50.17	11.22	0.4	0.33
		Chr.10	4346	51.5	11.85	0.36	0.31
		Chr.11	3353	34.71	10.35	0.35	0.3
		Chr.12	2568	40.06	15.59	0.35	0.3
		Chr.13	4739	45.67	9.64	0.36	0.31
		Chr.14	3002	48.88	16.28	0.36	0.31
		Chr.15	5041	51.7	10.26	0.39	0.33
		Chr.16	3955	37.87	9.57	0.38	0.32
		Chr.17	4323	41.54	9.61	0.39	0.32
		Chr.18	5324	57.99	10.89	0.39	0.33
		Chr.19	3784	50.72	13.4	0.34	0.29
		Chr.20	3549	47.89	13.49	0.37	0.31
		Mean	4109.35	47.39	11.76	0.37	0.31
