# Supplementary material for: Genome-wide association study of four yield-related traits at the R6 stage in soybean
Source: BMC Genet. 2019 Mar 29;20:39. doi: 10.1186/s12863-019-0737-9 (PMC6440021; doi:10.1186/s12863-019-0737-9)
Supplement: Supplementary file 4 — Table S4. The ecological distribution of 133 soybean landraces from different subgroups. (XLSX 9 kb) [file 12863_2019_737_MOESM4_ESM.xlsx]

## Sheet: Sheet1
		Additional file 4: Table S4 The ecological distribution of 133 soybean landraces from different subgroups
					Ecological Regions	Number of Accessions	subgroup1	subgroup2
					NERa	19	12	7
					NRb	18	5	13
					HHRc	31	21	10
					SRd	65	63	2
					a the Northeast region. b the North region. c the Huanghuai region. d the South region
