# Supplementary material for: Genome-wide association study of four yield-related traits at the R6 stage in soybean
Source: BMC Genet. 2019 Mar 29;20:39. doi: 10.1186/s12863-019-0737-9 (PMC6440021; doi:10.1186/s12863-019-0737-9)
Supplement: Supplementary file 5 — Table S5. SNPs significantly associated with the four yield-related traits. (XLSX 22 kb) [file 12863_2019_737_MOESM5_ESM.xlsx]

## Sheet: Sheet1
		Additional file 5: Table S5 SNPs significantly associated with the four yield-related traits
		Traits	SNP	Physical position			Significant region			2015			2016			Mean
				Chromosome	Position (bp)		Start	End		-Log10(P)	R2(%)		-Log10(P)	R2(%)		-Log10(P)	R2(%)
		PFW	AX-90441640	1	4606594		4487524	4725664					5.44	22.92		5.18	21.85
			AX-90490395	2	46440530		46321460	46559600		6.06	26.44		6.64	28.55		6.41	27.72
			AX-90483564	3	36787728		36668658	36906798		5.69	24.99		7.6	33.42		6.6	29.19
			AX-90435834	4	1402717		1283647	1521787		5.89	24.51		6.5	27.12		6.08	25.12
			AX-90322673	7	42473021		42353951	42592091					5.1	17.26
			AX-90434724	7	42481119		42362049	42600189					5.1	17.26
			AX-90328574	9	39625218		39506148	39744288		5.79	23.97		7.6	32.15		6.52	27.1
			AX-90346035	13	32652778		32533708	32771848					5.01	20.15
			AX-90481424	14	5733475		5614405	5852545		6.16	25.78		6.83	28.7		6.52	27.22
			AX-90512978	14	45661649		45542579	45780719		5.57	23.23		7.48	32.03		6.49	27.16
			AX-90496773	16	1617227		1498157	1736297		5.71	24.11		8.26	36.4		7.03	29.99
			AX-90370125	16	5791933		5672863	5911003		6.65	29.5		8.67	39.31		7.54	33.61
			AX-90519309	17	4197693		4078623	4316763		6.53	28.61		8.46	37.45		7.34	32.14
			AX-90358183	18	54239453		54120383	54358523		4.97	20.24
		SFW	AX-90490395	2	46440530		46321460	46559600		6.33	27.54		5.01	20.84		6.26	26.86
			AX-90483564	3	36787728		36668658	36906798					5.19	22.46		5.25	22.38
			AX-90475059	7	9568896		9449826	9687966								5.03	20.05
			AX-90437034	7	42464355		42345285	42583425					4.95	19.77
			AX-90341941	7	42470913		42351843	42589983					4.98	19.73
			AX-90322673	7	42473021		42353951	42592091					5.55	18.87		5.18	17.38
			AX-90480675	7	42473981		42354911	42593051					5.06	20.15
			AX-90434724	7	42481119		42362049	42600189					5.55	18.87		5.18	17.38
			AX-90328574	9	39625218		39506148	39744288					5.04	19.99		5.22	20.82
			AX-90481424	14	5733475		5614405	5852545		6.34	26.44		5.24	21.08		6.45	26.54
			AX-90512978	14	45661649		45542579	45780719					5.06	20.9		5.08	20.69
			AX-90496773	16	1617227		1498157	1736297					5.43	22.42		5.54	22.9
			AX-90370125	16	5791933		5672863	5911003		5.64	24.92		6.06	25.71		6.37	27.8
			AX-90519309	17	4197693		4078623	4316763		5.63	24.73		5.95	24.91		6.35	27.47
			AX-90449420	20	34103754		33984684	34222824					5.36	21.41
		SDW	AX-90388945	1	46881043		46761973	47000113		5.31	11.38					8.45	22.4
			AX-90457695	1	48621459		48502389	48740529								5.02	14.16
			AX-90307481	1	50177579		50058509	50296649								5.33	14.95
			AX-90480919	1	50209476		50090406	50328546		5.09	9.41					5.7	13.83
			AX-90505318	1	50248686		50129616	50367756		5.89	10.91		5.02	10.06		7.31	17.69
			AX-90473355	1	50252846		50133776	50371916		5.07	10.91					6.46	17.76
			AX-90395822	1	50267101		50148031	50386171		5.66	12.12		4.99	11.68		7.12	19.42
			AX-90376157	1	50620943		50501873	50740013								5.39	15.24
			AX-90440837	1	50624267		50505197	50743337								5.34	14.97
			AX-90468379	1	50626163		50507093	50745233								5.42	15.19
			AX-90514852	2	11993047		11873977	12112117								5.64	13.88
			AX-90393152	2	27523652		27404582	27642722								6.31	17.52
			AX-90441281	2	30514336		30395266	30633406								6.21	15.19
			AX-90403412	2	36199383		36080313	36318453								6.41	17.71
			AX-90470545	2	46500821		46381751	46619891								5.57	13.5
			AX-90512336	2	46533833		46414763	46652903								5.48	13.53
			AX-90408817	2	46551559		46432489	46670629								5.15	14.73
			AX-90483564	3	36787728		36668658	36906798					5.44	13.41		5.8	17.4
			AX-90413630	5	39847632		39728562	39966702					4.91	11.52
			AX-90340644	5	39863353		39744283	39982423					4.91	11.51
			AX-90479847	5	39863409		39744339	39982479					4.91	11.51
			AX-90386009	5	39868393		39749323	39987463					4.99	11.89
			AX-90381719	6	5220811		5101741	5339881					4.96	11.93
			AX-90481448	6	50703798		50584728	50822868		4.95	10.79
			AX-90393047	6	50707271		50588201	50826341		5.11	10.99
			AX-90342387	7	5512428		5393358	5631498		4.9	10.59
			AX-90312110	7	27317605		27198535	27436675		6.07	12.88		5.58	13.2
			AX-90341941	7	42470913		42351843	42589983								4.91	13.88
			AX-90322673	7	42473021		42353951	42592091								5.31	12.86
			AX-90480675	7	42473981		42354911	42593051								5.33	15.07
			AX-90434724	7	42481119		42362049	42600189								5.31	12.86
			AX-90328574	9	39625218		39506148	39744288		4.9	10.58		5.16	12.04		5.84	16.24
			AX-90436534	9	43166081		43047011	43285151								7.41	18.93
			AX-90306397	9	46668528		46549458	46787598								5.01	12.4
			AX-90499884	9	46762502		46643432	46881572		5.73	10.6					5.22	12.63
			AX-90341564	9	46763182		46644112	46882252		5.58	11.88					5.55	15.52
			AX-90415734	9	46771301		46652231	46890371		5.73	10.6					5.22	12.63
			AX-90499354	10	5379374		5260304	5498444								4.94	12.14
			AX-90342078	11	31985475		31866405	32104545					5.24	10.75
			AX-90404176	12	33434529		33315459	33553599		5.38	11.44					6.12	17.32
			AX-90369028	14	5606040		5486970	5725110								5.91	16.55
			AX-90412173	14	6230420		6111350	6349490								6.12	14.86
			AX-90501040	14	42496533		42377463	42615603		5.58	11.89		6.24	14.25		9.58	24.87
			AX-90491117	14	42497171		42378101	42616241								5.57	15.93
			AX-90412901	14	42570049		42450979	42689119								5.21	12.62
			AX-90481259	14	42611303		42492233	42730373								5.57	15.56
			AX-90367415	14	42696630		42577560	42815700		5.3	11.35		5.5	12.76		6.58	18.05
			AX-90480993	14	42700090		42581020	42819160		5.3	11.35		5.5	12.76		6.58	18.05
			AX-90512978	14	45661649		45542579	45780719					5.02	12.22		5.91	16.97
			AX-90482312	15	48243403		48124333	48362473								5.15	12.65
			AX-90496773	16	1617227		1498157	1736297		4.96	11.1		5.56	13.34		6.16	17.29
			AX-90421382	16	5520943		5401873	5640013		5.6	10.41		5.16	10.43		5.51	13.46
			AX-90370125	16	5791933		5672863	5911003					5.64	13.57		5.98	16.99
			AX-90327274	16	36544370		36425300	36663440		4.98	10.74
			AX-90519309	17	4197693		4078623	4316763					5.32	12.56		5.96	16.8
			AX-90465427	17	15654765		15535695	15773835								4.92	14.21
			AX-90426813	17	18229225		18110155	18348295								4.96	12.43
			AX-90456902	18	6043630		5924560	6162700								5.07	14.4
			AX-90381249	18	6318337		6199267	6437407		4.97	9.32
			AX-90447218	18	7006444		6887374	7125514		5.48	12.11					5.15	14.72
			AX-90369283	18	7017555		6898485	7136625		5.26	11.55					5.77	16.39
			AX-90449420	20	34103754		33984684	34222824					6.12	14.01
			AX-90513159	20	34142401		34023331	34261471					4.95	11.59
		MCFS	AX-90488268	2	39245516		39126446	39364586								5.02	15.67
			AX-90457431	3	44057394		43938324	44176464								5.84	18.04
			AX-90466186	5	40260658		40141588	40379728		5.2	17.6
			AX-90385023	5	41765578		41646508	41884648		5.24	15.29					7	18.43
			AX-90518728	5	41766107		41647037	41885177		5.24	15.29					7	18.43
			AX-90405796	5	41778028		41658958	41897098								5.58	18.09
			AX-90465238	5	41783934		41664864	41903004		5.33	18					6.55	19.52
			AX-90370397	5	41785771		41666701	41904841		5.33	18					6.55	19.52
			AX-90441957	5	41791118		41672048	41910188		6.09	17.94		5.29	14.02		7.38	19.52
			AX-90501631	5	41793661		41674591	41912731		5.33	18					6.55	19.52
			AX-90371675	5	41797554		41678484	41916624		5.97	17.43		5.37	14.13		7.36	19.32
			AX-90441766	5	41805282		41686212	41924352		5.33	18					6.55	19.52
			AX-90525251	5	41807238		41688168	41926308		6.09	17.94		5.29	14.02		7.38	19.52
			AX-90320946	5	41807727		41688657	41926797		5.97	17.43		5.37	14.13		7.36	19.32
			AX-90347760	5	41808982		41689912	41928052		6.09	17.94		5.29	14.02		7.38	19.52
			AX-90335134	5	41815650		41696580	41934720		6.09	17.94		5.29	14.02		7.38	19.52
			AX-90418462	5	41818004		41698934	41937074		5.97	17.43		5.37	14.13		7.36	19.32
			AX-90492796	5	41818197		41699127	41937267		5.97	17.43		5.37	14.13		7.36	19.32
			AX-90363684	5	41818450		41699380	41937520		5.97	17.43		5.37	14.13		7.36	19.32
			AX-90392895	5	41828027		41708957	41947097		6.09	17.94		5.29	14.02		7.38	19.52
			AX-90333199	5	41831486		41712416	41950556		5.84	17.22		5.25	13.96		7.18	18.99
			AX-90344127	5	41833722		41714652	41952792		5.93	18		5.61	14.86		7.64	20.59
			AX-90494650	5	41853747		41734677	41972817		5.97	17.43		5.37	14.13		7.36	19.32
			AX-90321623	5	41854669		41735599	41973739		5.33	18					6.55	19.52
			AX-90424180	5	41866507		41747437	41985577		6.58	19.19		5.87	15.45		7.75	20.3
			AX-90335974	5	41882999		41763929	42002069		6.02	20.04		5.06	15.49		7	20.68
			AX-90316025	5	41902649		41783579	42021719		6.34	22.78					6.76	21.3
			AX-90435701	5	41903235		41784165	42022305		6.58	21.67		4.92	15.11		7.34	21.56
			AX-90460290	5	41927984		41808914	42047054		7.38	21.63		5.65	15		8.19	21.56
			AX-90337409	5	41932683		41813613	42051753		7.14	20.77		5.72	15.07		8.09	21.17
			AX-90391337	5	41947344		41828274	42066414		6.56	19.13		5.14	13.51		7.36	19.34
			AX-90415951	5	41955229		41836159	42074299		6.56	19.13		5.14	13.51		7.36	19.34
			AX-90315657	5	42162303		42043233	42281373								5.03	13.21
			AX-90498992	8	13191566		13072496	13310636		5.38	15.69
			AX-90519586	13	30765519		30646449	30884589								5.02	16.16
			AX-90423601	13	31257084		31138014	31376154					5.6	16.95		5.64	17.09
			AX-90318910	13	31651542		31532472	31770612					5.57	16.88
			AX-90500329	13	31657938		31538868	31777008					6.44	19.18		5.17	15.79
			AX-90470499	13	31657990		31538920	31777060					5.57	16.88
			AX-90521662	14	48153835		48034765	48272905								5.04	15.53
			AX-90515763	14	48171154		48052084	48290224								5.35	16.3
			AX-90471739	19	41567098		41448028	41686168		5.38	15.69
			AX-90381529	19	41571216		41452146	41690286		5.38	15.69
			AX-90361822	19	41571391		41452321	41690461		5.38	15.69
			AX-90519861	19	41585381		41466311	41704451		4.92	14.34
			AX-90336189	19	41585870		41466800	41704940		4.95	14.56
			AX-90438641	19	41592626		41473556	41711696		4.92	14.34
			AX-90499955	20	47355764		47236694	47474834		5.07	17.22
